# Supplementary material for: Investigation of the Optical Properties of Indium Tin Oxide Thin Films by Double Integration Sphere Combined with the Numerical IAD Method
Source: Materials (Basel). 2023 Feb 8;16(4):1425. doi: 10.3390/ma16041425 (PMC9967440; doi:10.3390/ma16041425)
Supplement: Supplementary file 1 [file materials-16-01425-s001.zip]

Archive with 1 entries (1 files):
- materials-2139656-supplementary.pdf
